# Supplementary material for: Structure–Activity Relationships and Changes in the Inhibition of Xanthine Oxidase by Polyphenols: A Review
Source: Foods. 2024 Jul 26;13(15):2365. doi: 10.3390/foods13152365 (PMC11312107; doi:10.3390/foods13152365)
Supplement: Supplementary file 1 [file foods-13-02365-s001.zip]

Archive with 1 entries (1 files):
- foods-3091876-supplementary.pdf
